# Supplementary material for: Nanoparticulate matter exposure results in white matter damage and an inflammatory microglial response in an experimental murine model
Source: PLoS One. 2021 Jul 2;16(7):e0253766. doi: 10.1371/journal.pone.0253766 (PMC8253444; doi:10.1371/journal.pone.0253766)
Supplement: S1 Dataset — (XLSX) [file pone.0253766.s001.xlsx]

## Sheet: Sheet1
Iba-1 Cell Count/0.1mm2					SMI-312	Filter	nPM
	Filter	nPM				23.7736	19.9269
	339.179	397.73
	352.505	478.885				25.7481	19.9125
	365.881	454.662
	303.387	373.69				21.6878	24.4555
	364.449	421.258
	314.235	539.637				23.7217	21.2122
	308.687	478.868
	365.677	387.401				32.1631	23.0372
	359.842	450.63
	363.646	419.902				27.9998	26.1442
	238.995	409.191
	359.577	418.644				22.2166	21.35
	372.232	401.347
	380.599	383.257				31.1607	19.4899
	278.82	469.723
	302.597	427.32				22.7424	22.9663
	335.696	451.094
	434.57					27.4322	26.7841
INOS microglia Cell Count/0.1mm2	Filter	nPM				24.8386	23.039
	142.993	129.764
	64.0102	264.798				26.7569	22.4857
	81.2455	222.494
	42.389	211.073			Olig2 cell count/0.1mm2
	88.35	165.871				Filter	nPM
	93.7071	136.07				81.7142	56.7345
	65.277	135.475
	145.348	259.412				64.7824	67.7501
	107.103	310.127
	108.043	207.372				105.651	70.9372
	87.3363	208.989
	81.8968	200.231				104.537	74.3265
	162.176	274.524
	106.441	261.517				62.0628	75.252
	119.36	210.318
	93.8772	201.44				78.3917	72.6606
	93.6629	214.328
	78.08					82.021	70.4621
						86.8279	52.142
Arginase microglia Cell Count/0.1mm2	Filter	nPM
	137.714	89.7468				89.8311	65.4802
	77.0828	76.2838
	71.2996	92.1472				85.3016	84.0297
	47.2949	112.689
	122.252	128.385				62.8943	65.3925
	124.568	58.7033
	85.2294	77.0225				68.754	59.1814
	103.135	96.4193
	77.163	73.0415
	114.116	86.0355
	83.4254	64.1135
	76.4723	97.2999
	90.3429	91.5633
	60.284	112.885
	74.1508	150.709
	113.161	56.2961
	72.6729	36.98
	73.8925	48.5206
dMBP IntDen/ um2	Filter	nPM			Filter	nPM			Filter	nPM
Corpus Callosum	8.03956	13.4076		dMBP IntDen/ um2	13.7449	22.6218		dMBP IntDen/ um2	35.8794	33.3115
	6.8701	9.84243		Internal Capsule				Optic Tract
	6.10199	7.29142			17.7057	30.4235			26.2379	33.3894
	4.485	7.25132
	5.2158	7.56423			8.94842	29.7373			28.1735	27.463
	6.8824	8.44645
	6.53166	6.47104			22.8813	28.4299			52.6443	27.38
	5.27997	8.76437
	5.46899	6.09816			23.753	26.2309			35.6016	25.4617
	8.9539	5.20018
	5.44259	6.243			21.0086	27.3178			17.7237	34.8012
	5.91712	10.1394
	7.37269	8.87284
	8.40529	11.6872
	5.99054	10.1814
	5.43698	9.17179
	6.25497	9.58553
	7.508	12.6693
