# Supplementary material for: Nanoparticulate matter exposure results in white matter damage and an inflammatory microglial response in an experimental murine model
Source: PLoS One. 2021 Jul 2;16(7):e0253766. doi: 10.1371/journal.pone.0253766 (PMC8253444; doi:10.1371/journal.pone.0253766)
Supplement: S2 Dataset — (XLSX) [file pone.0253766.s002.xlsx]

## Sheet: Sheet2
Iba-1 vs. MAG									Iba-1 vs. dMBP								Iba-1 vs. M1						M1 vs. MAG					M1 vs. dMBP
	Iba-1	MAG								Iba-1	dMBP							Iba-1	M1					M1	MAG				M1	dMBP
Filter	339.179	49.4038							Filter	339.179	8.03956						Filter	339.179	142.993				Filter	142.993	49.4038			Filter	142.993	8.03956
Filter	352.505	45.4332	Pearson r						Filter	352.505	6.8701	Pearson r					Filter	352.505	64.0102	Pearson r			Filter	64.0102	45.4332	Pearson r		Filter	64.0102	6.8701	Pearson r
			r	-0.5386								r	0.4377							r	0.5603					r	-0.3647				r	0.445
Filter	365.881	45.0257	95% confidence interval	-0.7392 to -0.2503					Filter	365.881	6.10199	95% confidence interval	0.1223 to 0.6728				Filter	365.881	81.2455	95% confidence interval	0.2792 to 0.7529		Filter	81.2455	45.0257	95% confidence interval	-0.6223 to -0.03583	Filter	81.2455	6.10199	95% confidence interval	0.1312 to 0.6778
Filter	303.387	38.844							Filter	303.387	4.485						Filter	303.387	42.389				Filter	42.389	38.844			Filter	42.389	4.485
			P value									P value								P value						P value					P value
Filter	364.449	37.8147	P (two-tailed)	0.0008					Filter	364.449	5.2158	P (two-tailed)	0.0085				Filter	364.449	88.35	P (two-tailed)	0.0005		Filter	88.35	37.8147	P (two-tailed)	0.0312	Filter	88.35	5.2158	P (two-tailed)	0.0074
Filter	314.235	42.5839							Filter	314.235	6.8824						Filter	314.235	93.7071				Filter	93.7071	42.5839			Filter	93.7071	6.8824
Filter	308.687	44.7731							Filter	308.687	6.53166						Filter	308.687	65.277				Filter	65.277	44.7731			Filter	65.277	6.53166
Filter	365.677	45.4647							Filter	365.677	5.27997						Filter	365.677	145.348				Filter	145.348	45.4647			Filter	145.348	5.27997
Filter	359.842	41.8935							Filter	359.842	5.46899						Filter	359.842	107.103				Filter	107.103	41.8935			Filter	107.103	5.46899
Filter	363.646	42.9322							Filter	363.646	8.9539						Filter	363.646	108.043				Filter	108.043	42.9322			Filter	108.043	8.9539
Filter	238.995	41.4637							Filter	238.995	5.44259						Filter	238.995	87.3363				Filter	87.3363	41.4637			Filter	87.3363	5.44259
Filter	359.577	43.9543							Filter	359.577	5.91712						Filter	359.577	81.8968				Filter	81.8968	43.9543			Filter	81.8968	5.91712
Filter	372.232	47.5619							Filter	372.232	7.37269						Filter	372.232	162.176				Filter	162.176	47.5619			Filter	162.176	7.37269
Filter	380.599	43.2965							Filter	380.599	8.40529						Filter	380.599	106.441				Filter	106.441	43.2965			Filter	106.441	8.40529
Filter	278.82	47.6647							Filter	278.82	5.99054						Filter	278.82	119.36				Filter	119.36	47.6647			Filter	119.36	5.99054
Filter	302.597	40.8768							Filter	302.597	5.43698						Filter	302.597	93.8772				Filter	93.8772	40.8768			Filter	93.8772	5.43698
Filter	335.696	48.0185							Filter	335.696	6.25497						Filter	335.696	93.6629				Filter	93.6629	48.0185			Filter	93.6629	6.25497
Filter	434.57	41.7843							Filter	434.57	7.508						Filter	434.57	78.08				Filter	78.08	41.7843			Filter	78.08	7.508
nPM	397.73	40.0566							nPM	397.73	13.4076						nPM	397.73	129.764				nPM	129.764	40.0566			nPM	129.764	13.4076
nPM	478.885	43.9558							nPM	478.885	9.84243						nPM	478.885	264.798				nPM	264.798	43.9558			nPM	264.798	9.84243
nPM	454.662	42.2119							nPM	454.662	7.29142						nPM	454.662	222.494				nPM	222.494	42.2119			nPM	222.494	7.29142
nPM	373.69	44.5044							nPM	373.69	7.25132						nPM	373.69	211.073				nPM	211.073	44.5044			nPM	211.073	7.25132
nPM	421.258	29.9467							nPM	421.258	7.56423						nPM	421.258	165.871				nPM	165.871	29.9467			nPM	165.871	7.56423
nPM	539.637	25.4035							nPM	539.637	8.44645						nPM	539.637	136.07				nPM	136.07	25.4035			nPM	136.07	8.44645
nPM	478.868	43.7695							nPM	478.868	6.47104						nPM	478.868	135.475				nPM	135.475	43.7695			nPM	135.475	6.47104
nPM	387.401	46.1469							nPM	387.401	8.76437						nPM	387.401	259.412				nPM	259.412	46.1469			nPM	259.412	8.76437
nPM	450.63	31.7584							nPM	450.63	6.09816						nPM	450.63	310.127				nPM	310.127	31.7584			nPM	310.127	6.09816
nPM	419.902	28.7666							nPM	419.902	5.20018						nPM	419.902	207.372				nPM	207.372	28.7666			nPM	207.372	5.20018
nPM	409.191	34.713							nPM	409.191	6.243						nPM	409.191	208.989				nPM	208.989	34.713			nPM	208.989	6.243
nPM	418.644	39.952							nPM	418.644	10.1394						nPM	418.644	200.231				nPM	200.231	39.952			nPM	200.231	10.1394
nPM	401.347	32.9065							nPM	401.347	8.87284						nPM	401.347	274.524				nPM	274.524	32.9065			nPM	274.524	8.87284
nPM	383.257	40.4331							nPM	383.257	11.6872						nPM	383.257	261.517				nPM	261.517	40.4331			nPM	261.517	11.6872
nPM	469.723	37.0673							nPM	469.723	9.17179						nPM	469.723	210.318				nPM	210.318	37.0673			nPM	210.318	9.17179
nPM	427.32	36.4861							nPM	427.32	9.58553						nPM	427.32	201.44				nPM	201.44	36.4861			nPM	201.44	9.58553
nPM	451.094	29.6267							nPM	451.094	12.6693						nPM	451.094	214.328				nPM	214.328	29.6267			nPM	214.328	12.6693
